# Supplementary material for: In Vitro Assessment of Bio-Functional Properties from Lactiplantibacillus plantarum Strains
Source: Curr Issues Mol Biol. 2022 May 19;44(5):2321–34. doi: 10.3390/cimb44050158 (PMC9164048; doi:10.3390/cimb44050158)
Supplement: Supplementary file 1 [file cimb-44-00158-s001.zip]

Archive with 1 entries (1 files):
- cimb-1716990-supplementary.pdf
